# Supplementary material for: Development and Functional Characterization of Monoclonal Antibodies for Botulinum Neurotoxin Serotype A
Source: Foods. 2025 May 14;14(10):1743. doi: 10.3390/foods14101743 (PMC12111189; doi:10.3390/foods14101743)
Supplement: Supplementary file 1 [file foods-14-01743-s001.zip]

Archive with 1 entries (1 files):
- foods-3593551-supplementary.pdf
